# Supplementary material for: Serum creatinine in predicting mortality after paraquat poisoning: A systematic review and meta-analysis
Source: PLoS One. 2023 Feb 22;18(2):e0281897. doi: 10.1371/journal.pone.0281897 (PMC9946265; doi:10.1371/journal.pone.0281897)
Supplement: S2 File — (XLSX) [file pone.0281897.s007.xlsx]

## Sheet: Supplementa Huang et al
Supplementary dataset for article
Serum creatinine in predicting mortality after paraquat poisoning: a meta-analysis
Wei Huang1,2, Zheng Zhang1,2, Yuan-Qiang Lu1,2
1 Department of Emergency Medicine, The First Affiliated Hospital, School of Medicine, Zhejiang University, Hangzhou, 310003 Zhejiang, People’s Republic of China.
2 Key Laboratory for Diagnosis and Treatment of Aging and Physic-chemical Injury Diseases of Zhejiang Province, Hangzhou, 310003 Zhejiang, People’s Republic of China.
Corresponding author
*Correspond ing author: Yuan-Qiang Lu. Address: 79 Qingchun Road, Hangzhou 310003, People’s Republic of China. E-mail: luyuanqiang@zju.edu.cn; Tel: 086-571-87236468; Fax: 086-571-87236469.

## Sheet: Dataset
First_Author	Publication_Year	Male%	Region	Survivor	No-survivor	End Point (days)）	Sensitivity	Specificity	True positive	False positive	False negative	True negative
Song	2020	0.456	China	62	52	90	0.9231	0.629	57.2322	19.292	4.7678	32.708
Zhao	2020	0.435	China	44	64	90	0.75	0.886	33	7.296	11	56.704
Wan	2017	0.525	China	24	16	NA	0.94	0.67	22.56	5.28	1.44	10.72
Su	2020	0.526	China	71	119	NA	0.75	0.86	53.25	16.66	17.75	102.34
chen	2011	0.356	China	17	28	30	1	0.882	17	3	0	25
Xiao	2017	0.397	China	33	25	90	0.625	0.9423	20.625	1.4425	12.375	23.5575
Wang	2018	0.354	China	102	60	NA	0.889	0.588	90.678	24.72	11.322	35.28
Wang	2011	0.561	China	29	28	NA	0.893	0.862	25.897	3.864	3.103	24.136
Li	2014	0.488	China	25	18	14	0.978	0.667	24.45	5.994	0.55	12.006
Kavousi	2017	0.663	India	59	45	NA	0.909	0.708	24.543	5.256	2.457	12.744
